# Supplementary material for: The Neuroprotective Potential of Seed Extract from the Indian Trumpet Tree Against Amyloid Beta-Induced Toxicity in SH-SY5Y Cells
Source: Int J Mol Sci. 2025 Jun 29;26(13):6288. doi: 10.3390/ijms26136288 (PMC12250397; doi:10.3390/ijms26136288)
Supplement: Supplementary file 1 [file ijms-26-06288-s001.zip]

Archive with 1 entries (1 files):
- ijms-3709159-supplementary.pdf
